# Supplementary material for: Noncontact Visualization of Respiration and Vital Sign Monitoring Using a Single Mid-Wave Infrared Thermal Camera: Preliminary Proof-of-Concept
Source: Sensors (Basel). 2025 Dec 23;26(1):98. doi: 10.3390/s26010098 (PMC12787706; doi:10.3390/s26010098)
Supplement: Supplementary file 1 [file sensors-26-00098-s001.zip]

Archive with 4 entries (3 files):
- sensors-4013514-supplementary/
- sensors-4013514-supplementary/Supplementary Table S1.pdf
- sensors-4013514-supplementary/Supplementary Table S2.pdf
- sensors-4013514-supplementary/Video S1.avi
